# Supplementary material for: The receptor-like kinase NIK1 targets FLS2/BAK1 immune complex and inversely modulates antiviral and antibacterial immunity
Source: Nat Commun. 2019 Nov 1;10:4996. doi: 10.1038/s41467-019-12847-6 (PMC6825196; doi:10.1038/s41467-019-12847-6)
Supplement: Supplementary file 3 — Source Data [file 41467_2019_12847_MOESM3_ESM.xlsx]

## Sheet: Figure 1
Figure 1a									Figure 1b
				Rep. 1	Rep.2	Rep.3	Ave.	S.E.			Rep 1	Rep 2	Rep 3	Ave.	SE	R 1 Actin	R2 Actin	R 3 Actin	Ave. Actin
	Col-0	UN	Col-0	0.19234	0.20873	0.20199	0.20102	0.05298		Col-0 Mock	0.000251004	0.000229376	0.000311172	0.000263851	4.23843e-05	19.58	19.48	19.41	19.49
	nik1		nik1	0.18765	0.19787	0.20419	0.19657	0.00654		nik1-1 Mock	0.000270891	0.000153444	0.000258061	0.000227465	6.44245e-05	20.1	19.68	19.57	19.7833
	NIK1_C5		nik1/NIK1	0.20875	0.19987	0.18766	0.19876	0.00489		NIK1_C5 Mock	0.000137336	0.000104081	0.000117098	0.000119505	1.67576e-05	20.13	20.56	20.43	20.3733
	Col-0 -CaLCuV	INF	Col-0	11.5209	8.76583	9.34286	9.87654	1.59872		Col-0 TRV	2.23457	1.23114	1.64718	1.7043	0.504148	19.3581	19.49	19.05	19.2994
	nik1 CaLCuV		nik1	56.7943	51.9576	40.2194	49.6571	8.97688		nik1-1 TRV	12.5533	6.72717	7.31065	8.86372	3.2086	21.671	20.98	21.8817	21.5109
	NIK1_C4 - CaLCuV		nik1/NIK1	12.6832	14.6934	15.113	14.1632	1.56874		NIK1_C5 TRV	0.210224	0.208772	0.105843	0.174946	0.0598496	21.01	20.91	20.96	20.96
Figure 1d	DC3000 growth(Log10)								Figure 1f	ES4326 growth(Log10)
			Rep 1	Rep 2	Rep 3	Ave.	S.D.					Rep 1	Rep 2	Rep 3	Ave.	S.D.
	0 dpi	Col-0	2.95424	2.95424	3.11394	3.00748	0.0922033			0 dpi	Col-0	3	3.14613	2.8451	2.99708	0.150536
		nik1-1	3.11394	3.14613	3.17609	3.14539	0.0310806				nik1-1	3.07918	2.90309	3	2.99409	0.0881942
		nik2-1	2.90309	3	3.11394	3.00568	0.105541				nik2-1	2.95424	3.07918	3.17609	3.06984	0.111219
			Rep 1	Rep 2	Rep 3	Ave.	S.D.					Rep 1	Rep 2	Rep 3	Ave.	S.D.
	3 dpi	Col-0	7.01703	7.04139	6.77815	6.94553	0.145461			3 dpi	Col-0	6.57978	6.62325	6.32222	6.50842	0.16271
		nik1-1	5.69897	5.30103	5.95424	5.65141	0.329193				nik1-1	5.60206	5.90309	5	5.50172	0.459831
		nik2-1	5.8451	6.14613	6.74036	6.24386	0.455564				nik2-1	6.23045	5.8451	6.11394	6.06316	0.19763
Figure 1h	DC3000 growth(Log10)								Figure 1i	DC3000 hrcC growth(Log10)
			Rep 1	Rep 2	Rep 3	Ave.	S.D.					Rep 1	Rep 2	Rep 3	Ave.	S.D.
	0 dpi	Col-0	2.95424	2.95424	3.11394	3.00748	0.0922033			0 dpi	Col-0	3	3.14613	2.90309	3.01641	0.122347
		nik1-1	3.11394	3.14613	3.17609	3.14539	0.0310806				nik1-1	2.95424	3.20412	3.17609	3.11148	0.136895
		nik2-1	2.90309	3	3.11394	3.00568	0.105541				nik2-1	3.11394	2.95424	2.90309	2.99043	0.109985
		nik1-1/nik2-1	3.11394	3.07918	2.95424	3.04912	0.0839866				nik1-1/nik2-1	3.20412	3.23045	3.07918	3.17125	0.0808134
			Rep 1	Rep 2	Rep 3	Ave.	S.D.					Rep 1	Rep 2	Rep 3	Ave.	S.D.
	3 dpi	Col-0	6.49415	6.08991	6.1959	6.25999	0.209606			3 dpi	Col-0	4.74819	4.83378	4.86034	4.8141	0.0586081
		nik1-1	5.51851	5.50515	5.68124	5.5683	0.0980365				nik1-1	4.14301	3.98227	4.07188	4.06572	0.0805486
		nik2-1	6.02119	5.74819	6.31806	6.02915	0.285021				nik2-1	3.91381	4.0607	4.08991	4.02147	0.0943717
		nik1-1/nik2-1	5.74819	5.59106	5.57978	5.63968	0.0941409				nik1-1/nik2-1	3.87506	3.69897	3.96848	3.8475	0.136853

## Sheet: Figure 2
Figure 2a
		Col-0		nik1-1		nik2-1
		mean	se	mean	se	mean	se		Figure 2b												Figure 2c
	Run 1	83.834	2.88952	71.7148	3.00884	48.0003	1.91074																Rep 1	Rep 2	Rep 3	Ave.	S.D.
	Run 2	301.677	32.6567	570.759	79.33	365.015	33.8454															Col-0 0mim	0.102932	0.117236	0.000285343	0.0734844	0.052088
	Run 3	1229.66	106.111	2261.3	233.204	1289.78	77.3756															Col-0 15min	1	1	1	1	0
	Run 4	2280.01	148.917	3847.62	357.597	2174.06	99.0681															Col-0 45min	0.0982021	0.293873	0.0435908	0.145222	0.107451
	Run 5	2798.77	193.759	4462.95	377.242	2687.53	115.915															nik1-1 0min	0.746335	0.0262088	0.129205	0.300583	0.317986
	Run 6	2948.17	183.878	4517.66	357.537	2996.94	121.062															nik1-1 15min	8.17886	3.37965	6.71949	6.09267	2.00878
	Run 7	2999.86	177.919	4305.86	316.624	3075.98	126.19															nik1-1 45min	2.50235	0.123239	0.539391	1.05499	1.03744
	Run 8	2908.97	170.349	3984.72	280.854	3121.64	138.461															nik2-1 0min	0.199493	0.0715514	0.313172	0.194739	0.0986987
	Run 9	2761.56	165.099	3631.33	267.364	2928.54	145.834															nik2-1 15min	1.97456	1.36557	4.27806	2.5394	1.25431
	Run 10	2357.36	137.466	3024.47	205.445	2701.19	158.526															nik2-1 45min	1.30094	0.32327	1.69718	1.10713	0.577395
	Run 11	2121.27	139.915	2543.79	182.747	2438.08	155.566
	Run 12	1781.14	119.747	1945.95	138.929	2025.41	146.643
	Run 13	1474.71	100.437	1516.8	114.448	1738.07	149.02
	Run 14	1139.8	84.1329	1124.27	90.7092	1447.1	131.099
	Run 15	895.08	65.8774	875.366	73.0698	1128.39	107.301
	Run 16	677.88	50.7132	629.184	49.8394	939.854	101.23
	Run 17	493.024	35.1589	473.737	37.5363	665.052	71.5654
	Run 18	352.846	26.0433	383.443	28.9981	507.78	53.4927
	Run 19	271.674	20.1622	275.008	19.7913	369.641	41.7465
	Run 20	209.171	14.808	211.005	15.277	262.133	27.8196
Figure 2d
	FRK1	Rep 1	Rep2	Rep3	Ave.	S.D.			WRKY30	Rep 1	Rep2	Rep3	Ave.	S.D.
	Col-0 0 min	1	1	1	1	0			Col-0 0 min	1	1	1	1	0
	Col-0 30 min	8.05271	8.37707	8.2685	8.23276	0.134806			Col-0 30 min	8.6692	16.4173	13.275	12.7872	3.18192
	Col-0 60 min	11.3475	17.6986	15.0357	14.6939	2.60408			Col-0 60 min	3.37561	3.74272	3.67514	3.59782	0.159534
	nik1-1 0 min	1	1	1	1	0			nik1-1 0 min	1	1	1	1	0
	nik1-1 30 min	8.4805	8.88643	8.56319	8.64337	0.175152			nik1-1 30 min	54.7912	37.8881	45.8961	46.1918	6.90384
	nik1-1 60 min	55.0519	46.874	49.6381	50.5213	3.39652			nik1-1 60 min	63.7821	69.5246	65.6984	66.335	2.38721
	nik2-1 0 min	1	1	1	1	0			nik2-1 0 min	1	1	1	1	0
	nik2-1 30 min	3.73289	6.2197	5.08431	5.0123	1.01651			nik2-1 30 min	6.40544	13.8852	9.87521	10.0553	3.05624
	nik2-1 60 min	7.46579	12.4394	10.6852	10.1968	2.05963			nik2-1 60 min	33.9798	36.6007	34.6527	35.0777	1.11138
	PP2C	Rep 1	Rep2	Rep3	Ave.	S.D.			NHL10	Rep 1	Rep2	Rep3	Rep4	Ave.	S.D.
	Col-0 0 min	1	1	1	1	0			Col-0 0 min	1	1	1	1	1	0
	Col-0 30 min	20.56	37.3	31.652	29.8373	6.9535			Col-0 30 min	6.58139	4.50433	6.92561	2.08305	5.0236	1.93396
	Col-0 60 min	2.27	0.64	1.524	1.478	0.666239			Col-0 60 min	4.455	3.68181	4.66215	2.70148	3.87511	0.769815
	nik1-1 0 min	1	1	1	1	0			nik1-1 0 min	1	1	1	1	1	0
	nik1-1 30 min	108.76	140.79	128.435	125.995	13.1895			nik1-1 30 min	6.48224	5.80761	8.05254	3.56268	5.97627	1.61406
	nik1-1 60 min	33.91	47.21	38.6327	39.9176	5.50519			nik1-1 60 min	7.9848	8.26981	10.6058	5.93385	8.19856	1.65637
	nik2-1 0 min	1	1	1	1	0			nik2-1 0 min	1	1	1	1	1	0
	nik2-1 30 min	43.93	70.9	60.892	58.574	11.1318			nik2-1 30 min	3.63324	2.73162	3.08917	2.37406	2.95702	0.465132
	nik2-1 60 min	36.12	25.84	31.4782	31.1461	4.20336			nik2-1 60 min	3.41175	4.04711	3.47874	4.61549	3.88827	0.487049
Figure 2e
	PHI 1	Rep 1	Rep2	Rep3	Ave.	S.D.				Aaverge form each replicates
	Col-0 0 min	1	1	1	1	0		Figure 2g		Rep 1	Rep2	Rep3	Ave.	S.D.
	Col-0 30 min	14.0347	13.5194	19.1935	15.5825	2.56197			Col-0	31.3269	15.3304	20.7925	22.4833	6.63908
	Col-0 60 min	0.621014	0.609186	0.566853	0.599018	0.0232509			nik1-1	92.4071	41.5794	81.7282	71.9049	21.8821
	nik1-1 0 min	1	1	1	1	0			nik2-1	32.7361	19.1569	28.1642	26.6857	5.6414
	nik1-1 30 min	12.3424	13.3904	10.0024	11.9117	1.4163
	nik1-1 60 min	0.724393	0.806921	0.561069	0.697461	0.10216
	nik2-1 0 min	1	1	1	1	0
	nik2-1 30 min	11.7678	12.6431	16.4288	13.6133	2.02271
	nik2-1 60 min	0.883443	0.511117	0.432437	0.608999	0.196702

## Sheet: Figure 3
Figure 3c									Figure 3d									Figure 3e
Figure 3f			Rep1		Rep2		Rep3
	WB Signal intensity	flg22	Co-IP NIK1	IP FLS2	Co-IP NIK1	IP FLS2	Co-IP NIK1	IP FLS2
		without	6948.56	47878	4896.47	43760.3	4071.01	38137.3
		with	23319.4	41377	28017.3	44486.6	25902	33960.1
	WB Signal intensity	flg22	Co-IP NIK1	IP BAK1	Co-IP NIK1	IP BAK1	Co-IP NIK1	IP BAK1
		without	5308.49	39043.8	6644.25	44274.3	2124.2	35860.7
		with	18906.8	38799.1	15290.2	37971.7	18064.4	35724.8
	comlex formation ratio
		flg22		Rep 1	Rep 2	Rep 3	Ave.	S.D.
		without	NIK1/FLS2	0.14513	0.111893	0.106746	0.121257	0.0170117
		with	NIK1/FLS2	0.563583	0.629791	0.762718	0.652031	0.0828034
		without	NIK1/BAK1	0.135962	0.15007	0.0592349	0.115089	0.0399126
		with	NIK1/BAK1	0.4873	0.402675	0.505654	0.46521	0.0448489
											Figure 3h	WB Signal intensity
Figure 3g														Rep1		Rep2		Rep3
														Co-IP NIK1	IP BAK1	Co-IP NIK1	normalize	Co-IP NIK1	normalize
													in Col-0 CK	3682.95	46720.6	2612.17	33362.9	1490.31	49725.2
													in Col-0 flg22	33561.6	56614.1	20968.4	32970.2	32599.9	54792.9
													in fls2 CK	4816.39	37639.1	6118.48	49998	1091.77	50582.5
													in fls2 flg22	5106.99	41134	8896.63	55500.2	1994.75	50779.5
												comlex formation ratio
														Rep1	Rep2	Rep3	Ave.	S.D.
													in Col-0 CK	0.0788293	0.0782955	0.0299708	0.0623652	0.0229073
													in Col-0 flg22	0.592814	0.635979	0.594966	0.60792	0.0198601
													in fls2 CK	0.127962	0.122374	0.0215839	0.0906402	0.0488834
													in fls2 flg22	0.124155	0.160299	0.0392826	0.107912	0.0507222
											Figure 3j	WB Signal intensity
Figure 3i														Rep1		Rep2		Rep3
														Co-IP NIK1	IP FLS2	Co-IP NIK1	IP FLS2	Co-IP NIK1	IP FLS2
													in Col-0 CK	1583.75	48133.4	853.477	29461.1	3938.95	38272.3
													in Col-0 flg22	15718.9	33628.1	16673.9	33710.7	20614.3	35993
													in bak1-4 CK	2007.03	41501.6	611.82	35634.7	2211.03	45248.4
													in bak1-4 flg22	6143.56	38695.8	2748.82	20139.5	7137.17	41231.4
												comlex formation ratio
														Rep1	Rep2	Rep3	Ave.	S.D.
													in Col-0 CK	0.0329033	0.0289696	0.102919	0.0549307	0.033971
													in Col-0 flg22	0.467434	0.494617	0.572733	0.511594	0.0446329
													in bak1-4 CK	0.0483604	0.0171692	0.0488643	0.0381313	0.0148239
													in bak1-4 flg22	0.158765	0.136489	0.1731	0.156118	0.0150633

## Sheet: Figure 4
Figure 4a												Figure 4b	WB Signal intensity
															Rep1		Rep2		Rep3
															Co-IP BAK1	IP FLS2	Co-IP BAK1	IP FLS2	Co-IP BAK1	IP FLS2
														in Col-0 CK	142.092	93892	1518.69	71017.2	1319.5	68885
														in Col-0 flg22	28468	78208.7	20544.2	67581.3	30309	75996.3
														in nik1-1 CK	880.355	86764.4	415.92	77672.5	628.184	78662
														in nik1-1 flg22	48148.9	80813.5	38112.3	66671.5	38069.9	63340.4
													comlex formation ratio
															Rep1	Rep2	Rep3	Ave.	S.D.
														in Col-0 CK	0.00151336	0.0213848	0.0191551	0.0140178	0.00888868
														in Col-0 flg22	0.364	0.303992	0.398822	0.355605	0.0391669
														in nik1-1 CK	0.0101465	0.00535479	0.00798587	0.00782905	0.00195935
														in nik1-1 flg22	0.595803	0.571643	0.601037	0.589494	0.0128021
Figure 4c
												Figure 4d	WB Signal intensity
															Co-IP BAK1	IP FLS2	Co-IP BAK1	IP FLS2	Co-IP BAK1	IP FLS2
														EV CK	3959.79	57562.6	4078.35	79169.2	3464.95	68011.8
														EV flg22	34887.5	67501.2	33402	77473.5	34060.8	73266.7
														NIK1 CK	3098.54	73756.1	7341.68	68444.8	5126.68	77661.8
														NIK1 flg22	9510.24	70942.6	17991.4	75280	12833.5	71440.1
													comlex formation ratio
														lane	Rep1	Rep2	Rep3	Ave.	S.D.
														EV CK	0.068791	0.0515143	0.0509462	0.0570839	0.00828147
														EV flg22	0.516842	0.431141	0.464888	0.470957	0.0352493
														NIK1 CK	0.0420106	0.107264	0.0660129	0.0717626	0.0269482
														NIK1 flg22	0.134055	0.238993	0.17964	0.18423	0.0429633
Figure 4e	NIK1 expression level
			Col-0 0 min	Col-0 30min	NIK1-OX_8 0 min	NIK1-OX_8 30 min	NIK1-OX_10 0 min	NIK1-OX_10 30 min
		Rep 1	0.0141309	0.0134151	0.0266448	0.0252076	0.0286564	0.0278728
		Rep2	0.0136496	0.0125167	0.0259162	0.0238478	0.0296669	0.030501
		Ave.	0.0138903	0.0129659	0.0262805	0.0245277	0.0291617	0.0291869
		S.D.	0.000240676	0.000449184	0.000364302	0.000679877	0.000505282	0.00131411
Figure 4f	DC3000 growth(Log10)
				Rep1	Rep2	Rep3	Ave.	S.D.
		0 dpi	Col-0	3.04139	3.11394	2.95424	3.03653	0.0652883
			NIK1-OX_8	3	3.07918	3.07918	3.05279	0.0373264
			NIK1-OX_10	3.11394	2.90309	3	3.00568	0.0861741
				Rep1	Rep2	Rep3	Ave.	S.D.
		3 dpi	Col-0	5.30103	5.4624	5.47712	5.41352	0.0797667
			NIK1-OX_8	6.26007	6.26717	6.08279	6.20334	0.0852963
			NIK1-OX_10	6.07188	6.10037	6.08279	6.08501	0.0117365
Figure 4g	MAPK activity
Figure 4h	ROS production		WT-H20		WT-flg22		OX8-H20		OX8-flg22		OX10-H20		OX10-flg22
			Mean	SE	Mean	SE	Mean	SE	Mean	SE	Mean	SE	Mean	S.E.
		Run 1	149.001	2.71222	119.274	2.76494	78.6669	1.30527	63.0911	1.02325	63.5002	1.11307	51.8183	1.39054
		Run 2	57.5002	1.27748	88.0005	5.66217	49.8335	1.05519	87.0913	4.94159	43.1668	0.741427	84.3643	8.2314
		Run 3	56.5002	1.78395	409.652	41.3209	40.1667	0.814821	323.65	23.2159	51.1668	1.60102	304.193	39.2063
		Run 4	54.6668	1.56724	1234.49	116.449	43.3334	1.25998	765.225	47.3989	33.8334	0.712491	668.053	83.8561
		Run 5	55.0001	1.73424	2137.79	168.195	40.8334	1.14473	1186.68	60.3024	37.8334	0.878697	974.46	108.425
		Run 6	48.1668	1.4898	2884.71	188.621	43.3334	1.2479	1570.11	68.2575	35.0001	1.37489	1241.05	122.943
		Run 7	41.8334	1.31514	3218.26	191.969	40.5001	1.24545	1866.7	64.5457	41.3334	0.984735	1403.62	127.616
		Run 8	42.1668	1.52994	3361.73	178.278	41.1667	1.04074	2022.18	60.9662	27.8334	0.957267	1520.35	123.032
		Run 9	42.3334	1.13893	3428.64	167.003	36.3334	0.774709	2112.33	58.171	41.6668	1.15731	1570.54	120.244
		Run 10	40.0001	1.15471	3117.62	156.186	38.6667	0.644848	2202.99	55.8526	34.6667	1.05544	1588.71	113.876
		Run 11	40.8334	0.79601	2827.9	144.597	37.1667	1.05759	2050.73	49.7905	34.1667	0.695415	1438.13	90.9903
		Run 12	45.8334	1.21327	2439.05	120.58	38.0001	0.76871	1854.48	50.3511	33	1.05307	1327.01	79.8857
		Run 13	35.6667	1.04648	2045.87	108.355	37.1667	1.0528	1687.5	47.6784	38.0001	1.24769	1191.17	66.3018
		Run 14	38.0001	0.651343	1639.61	92.156	34.6667	0.841879	1400.69	43.6933	40.8334	0.935034	1012.79	53.653
		Run 15	47.1668	1.15571	1358.11	82.9714	35.5	0.943147	1153.36	36.8095	35.8334	0.461655	812.946	41.8136
		Run 16	38.6667	1.09714	952.6	56.867	42.8334	1.14031	939.689	33.7075	34.8334	0.928583	656.204	29.9179
		Run 17	43.5001	1.24748	668.027	39.8274	41.5001	0.663345	673.661	24.1526	34.1667	0.864908	498.013	21.9146
		Run 18	40.3334	0.846365	472.922	26.0286	34.6667	1.31298	507.65	21.5404	39.3334	0.784271	406.918	16.2937
		Run 19	40.3334	1.35183	318.733	16.9532	42.1667	0.916899	368.19	19.6605	33.5	0.693973	290.732	12.3766
		Run 20	37.1667	0.694347	222.366	10.7123	39.5001	1.11945	258.003	10.2555	35.6667	0.926557	230.548	10.3015
Figure 4i	Gene induction fold
		FRK1	Rep1	Rep2	Rep3	Rep4	Ave.	S.D.
		WT CK	1	1	1	1	1	0
		WT 30min	1.79711	1.81655	1.07583	1.28528	1.49369	0.321847
		WT flg22 60min	8.50585	8.78309	12.6872	16.0868	11.5157	3.11425
		NIK1_OX8 CK	1	1	1	1	1	0
		NIK1_OX8 30min	0.947017	0.766954	0.675737	0.795709	0.796354	0.0976122
		NIK1_OX8 60min	5.66027	4.78462	6.01582	6.56798	5.75717	0.64799
		WRKY30	Rep1	Rep2	Rep3	Rep4	Ave.	S.D.
		WT CK	1	1	1	1	1	0
		NIK1_OX8 30min	318.399	236.162	162.246	165.975	220.696	63.6317
		WT flg22 60min	124.417	130.753	97.8687	168.529	130.392	25.239
		NIK1_OX8 CK	1	1	1	1	1	0
		NIK1_OX8 30min	147.62	158.607	164.325	114.815	146.342	19.1665
		NIK1_OX8 60min	92.4827	85.6665	85.8047	71.5127	83.8666	7.64609
		NHL10	Rep1	Rep2	Rep3	Rep4	Ave.	S.D.
		WT CK	1	1	1	1	1	0
		WT flg22 30min	1.85995	2.17506	2.69778	2.79043	2.3808	0.381408
		WT flg22 60min	1.99216	2.4044	3.44171	3.35244	2.79768	0.617672
		NIK1_OX8 CK	1	1	1	1	1	0
		NIK1_OX8 30min	1.40083	1.45762	1.20886	1.05701	1.28108	0.158848
		NIK1_OX8 60min	1.01655	1.13716	1.83316	2.69782	1.67117	0.66969

## Sheet: Figure 5
Figure 5a								Figure 5b									Figure 5c
Figure 5d								Figure 5e
																	Figure 5g
Figure 5f
													Figure 5j
														WB Signal intensity
Figure 5i
																	Rep1		Rep2		Rep3
																	Co-IP NIK1	IP FLS2	Co-IP NIK1	IP FLS2	Co-IP NIK1	IP FLS2
															NIK1	CK	1303.43	8940.64	595.347	6089.44	1518.91	8968.97
																flg22	7341.4	9766.69	3614.36	5843.59	9285.42	12764.4
															km	CK	1643.55	9656.17	895.861	8811.56	1725.05	11299.5
																flg22	7460.64	9423.23	6626.68	10510.9	5698.05	7728.44
															T474D	CK	6836.95	8628.71	4300.27	6523.47	8219.3	11684.6
																flg22	9185.88	12711.9	3613.95	5442.25	7136.39	9772.09
														comlex formation ratio
																	Rep1	Rep2	Rep 3	Ave.	S.D.
															NIK1	CK	0.145787	0.0977671	0.169352	0.137635	0.0297873
																flg22	0.751677	0.618517	0.727449	0.699214	0.0579125
															km	CK	0.170207	0.101669	0.152666	0.141514	0.0290706
																flg22	0.791729	0.630458	0.737284	0.719824	0.0669863
															T474D	CK	0.792349	0.6592	0.703431	0.718327	0.0553692
																flg22	0.722622	0.664054	0.730282	0.705653	0.0295805
Figure 5k													Figure 5l
														WB Signal intensity
																Co-IP NIK1	IP BAK1	Co-IP NIK1	IP BAK1	Co-IP NIK1	IP BAK1
															T474A	2744.44	14454.6	3623	14978.8	1574.55	10449.8
															T474D	8705.07	15277.3	9572.61	14892.6	7084.32	10196.5
														comlex formation ratio
															Co-IP	Rep 1	Rep 2	Rep 3	Ave.	S.D.
															T474A	0.189866	0.241876	0.150677	0.19414	0.0373543
															T474D	0.569803	0.642777	0.694778	0.635786	0.05126

## Sheet: Figure 6
Figure 6a						Figure 6b							Figure 6c	Raw Ct (∆Rn)										Relative expression level								Figure 6d	Raw Ct (∆Rn)
														RPL13	Rep 1	Rep2	Rep3		ACTIN	Rep 1	Rep2	Rep3			Rep 1	Rep2	Rep3	Ave.	S.E.				RPL28A	Rep 1	Rep2	Rep3		ACTIN	Rep 1	Rep2	Rep3			Rep1	Rep2	Rep3	Ave.	S.E.
														Col H2O	22.7432	22.7644	22.7856		Col H2O	23.1508	23.2662	23.3816		Col H2O	1.32644	1.41592	1.51151	1.41595	0.0942152				Col H2O	20.9108	20.2817	20.5963		Col H2O	23.1508	23.2662	23.3816		Col H2O	4.72386	7.91433	6.89404	6.36397	0.385438
														Col flg22	23.9324	24.0825	24.0105		Col flg22	23.9926	24.1442	24.0684		Col flg22	1.04264	1.04374	1.04095	1.04244	0.00194299				Col flg22	22.6643	22.0996	22.267		Col flg22	23.9926	24.1442	24.0684		Col flg22	2.51101	4.12567	3.4857	3.3053	0.364282
														nik1 H2O	22.6166	22.6371	22.5961		nik1 H2O	24.3132	24.3523	24.3914		nik1 H2O	3.24139	3.28346	3.47098	3.33047	0.0524622				nik1 H2O	20.9239	20.1611	20.4103		nik1 H2O	24.3132	24.3523	24.3914		nik1 H2O	10.4782	18.2672	15.7919	14.8309	0.364476
														nik1 flg22	22.0089	21.9181	21.9785		nik1 flg22	24.328	24.3088	24.3184		nik1 flg22	4.99014	5.2441	5.06263	5.09784	0.0368403				nik1 flg22	20.0999	20.1997	20.3219		nik1 flg22	24.328	24.3088	24.3184		nik1 flg22	18.7414	17.2563	15.9607	17.2823	0.115865
														nik2 H2O	22.5911	22.6089	22.611		nik2 H2O	23.7503	23.7262	23.7745		nik2 H2O	2.23348	2.16943	2.24003	2.21408	0.0255448				nik2 H2O	19.0787	20.8533	19.9883		nik2 H2O	23.7503	23.7262	23.7745		nik2 H2O	25.4869	7.32537	13.7961	13.7078	0.899427
														nik2 flg22	22.9653	22.987	23.0087		nik2 flg22	22.8662	22.862	22.8704		nik2 flg22	0.93361	0.917008	0.908584	0.919675	0.0199336				nik2 flg22	20.5921	20.3937	20.5279		nik2 flg22	22.8662	22.862	22.8704		nik2 flg22	4.83717	5.53389	5.07186	5.13961	0.0984705
														nik1/nik2 H2O	21.3835	21.46	21.4267		nik1/nik2 H2O	23.8453	23.8481	23.8509		nik1/nik2 H2O	5.50923	5.23457	5.36702	5.3691	0.0368939				nik1/nik2 H2O	19.6889	19.534	19.6146		nik1/nik2 H2O	23.8453	23.8481	23.8509		nik1/nik2 H2O	17.8315	19.8913	18.8475	18.8564	0.0767452
														nik1/nik2 flg22	22.1494	22.2036	22.1765		nik1/nik2 flg22	24.6395	24.631	24.648		nik1/nik2 flg22	5.61815	5.37918	5.54613	5.51357	0.0322057				nik1/nik2 flg22	20.4945	20.3655	20.431		nik1/nik2 flg22	24.6395	24.631	24.648		nik1/nik2 flg22	17.6916	19.2332	18.5967	19.0773	0.299605
														bak1-4 H2O	22.1203	21.9877	22.1164		bak1-4 H2O	22.8783	22.8231	22.9335		bak1-4 H2O	1.69111	1.78432	1.76186	1.74531	0.0404594				bak1-4 H2O	19.8543	19.9006	19.7841		bak1-4 H2O	22.8783	22.8231	22.9335		bak1-4 H2O	8.13402	7.58124	8.87299	8.21697	0.113589
														bak1-4 flg22	21.7395	21.7122	21.7258		bak1-4 flg22	22.7797	22.7364	22.7581		bak1-4 flg22	2.05653	2.03386	2.04516	2.04516	0.00799403				bak1-4 flg22	20.1361	19.9832	20.1666		bak1-4 flg22	22.7797	22.7364	22.7581		bak1-4 flg22	6.24901	6.74218	6.02705	6.33245	0.0825624
														fls2 H2O	21.6059	21.581	21.624		fls2 H2O	23.3422	23.3445	23.3469		fls2 H2O	3.33184	3.39516	3.30103	3.34245	0.0206688				fls2 H2O	19.7271	19.2192	19.6093		fls2 H2O	23.3422	23.3445	23.3469		fls2 H2O	12.253	17.4527	13.3388	14.1821	0.266404
														fls2 flg22	21.2708	21.2872	21.279		fls2 flg22	23.3597	23.5072	23.2123		fls2 flg22	4.25443	4.65893	3.81941	4.23033	0.1435				fls2 flg22	19.1211	19.1997	19.3953		fls2 flg22	23.3597	23.5072	23.2123		fls2 flg22	18.8781	19.8001	14.0943	17.7057	0.283542
														T474D H2O	23.2875	23.2836	23.2915		T474D H2O	23.0738	23.12	23.2009		T474D H2O	0.862312	0.892825	0.939098	0.897527	0.0618818				T474D H2O	22.8264	22.9744	22.9004		T474D H2O	23.0738	23.12	23.2009		T474D H2O	1.18707	1.10619	1.23153	1.17377	0.078696
														T474D flg22	21.5074	21.4958	21.5191		T474D flg22	21.6087	21.6745	21.3472		T474D flg22	0.842909	0.800383	0.887695	0.842909	0.074687				T474D flg22	20.2345	20.8917	20.5631		T474D flg22	21.6087	21.6745	21.3472		T474D flg22	2.59216	1.7205	1.72201	1.62198	0.379203
														nik1/bak1 H2O	22.6726	22.6879	22.7032		nik1/bak1 H2O	24.8019	24.8169	24.8318		nik1/bak1 H2O	4.375	4.37407	4.37315	4.37407	0.000305529				nik1/bak1 H2O	20.4529	20.3818	20.4027		nik1/bak1 H2O	24.8019	24.8169	24.8318		nik1/bak1 H2O	20.3796	21.6311	21.5424	21.1766	0.0480215
														nik1/bak1 flg22	21.7103	21.7293	21.7198		nik1/bak1 flg22	24.1337	24.253	24.0145		nik1/bak1 flg22	5.36439	5.75042	4.90666	5.32928	0.114758				nik1/bak1 flg22	19.3119	20.4381	19.875		nik1/bak1 flg22	24.1337	24.253	24.0145		nik1/bak1 flg22	28.2827	14.0732	17.6252	19.1433	0.513959
	Figure 6e	Raw Ct (∆Rn)										Relative expression level								Figure 6f	Raw Ct (∆Rn)										Relative expression level
		RPS13B	Rep 1	Rep2	Rep3		ACTIN	Rep 1	Rep2	Rep3			R1	R2	R3	Ave.	S.E.				RPL25B	Rep 1	Rep2	Rep3		ACTIN	Rep 1	Rep2	Rep3			Rep1	Rep2	Rep3	Ave.	S.E.
		Col H2O	20.1388	19.7242	19.9315		Col H2O	23.1508	23.2662	23.3816		Col H2O	8.0666	11.6482	10.9293	10.2147	0.116854				Col H2O	21.1674	21.1618	21.1646		Col H2O	23.1508	23.2662	23.3816		Col H2O	3.95412	4.30021	4.6493	4.29183	0.116854
		Col flg22	21.2591	21.2544	21.2497		Col flg22	23.9926	24.1442	24.0684		Col flg22	6.65072	7.41186	7.05534	7.03931	0.0693735				Col flg22	22.4795	22.495	22.5105		Col flg22	23.9926	24.1442	24.0684		Col flg22	2.8542	3.13662	2.94422	2.97604	0.0693735
		nik1 H2O	19.1947	19.1593	19.177		nik1 H2O	24.3132	24.3523	24.3914		nik1 H2O	34.7391	36.5801	37.1271	36.1488	0.046257				nik1 H2O	20.8789	20.855	20.867		nik1 H2O	24.3132	24.3523	24.3914		nik1 H2O	10.8098	11.2923	11.5069	11.1992	0.046257
		nik1 flg22	18.9474	18.9329	18.9547		nik1 flg22	24.328	24.3088	24.3184		nik1 flg22	41.6608	41.5249	41.1757	41.4538	0.0121257				nik1 flg22	20.5474	20.5514	20.5434		nik1 flg22	24.328	24.3088	24.3184		nik1 flg22	13.7427	13.5231	13.6891	13.6513	0.0121257
		nik2 H2O	19.9274	19.866	19.9888		nik2 H2O	23.7503	23.7262	23.7745		nik2 H2O	14.152	14.5219	13.7915	14.1551	0.0507643				nik2 H2O	20.6426	20.6693	20.616		nik2 H2O	23.7503	23.7262	23.7745		nik2 H2O	8.62016	8.32212	8.92888	8.62016	0.0507643
		nik2 flg22	19.9767	19.9696	19.9838		nik2 flg22	22.8662	22.862	22.8704		nik2 flg22	7.41033	7.42544	7.39526	7.41034	0.00921727				nik2 flg22	21.4813	21.494	21.4876		nik2 flg22	22.8662	22.862	22.8704		nik2 flg22	2.61166	2.58117	2.60771	2.60014	0.00921727
		nik1/nik2 H2O	18.9653	18.8619	18.919		nik1/nik2 H2O	23.8453	23.8481	23.8509		nik1/nik2 H2O	29.4453	31.6941	30.5242	30.5545	0.122496				nik1/nik2 H2O	20.8631	20.6209	20.742		nik1/nik2 H2O	23.8453	23.8481	23.8509		nik1/nik2 H2O	7.90221	9.36449	8.62718	8.61061	0.122496
		nik1/nik2 flg22	19.4929	19.5117	19.4551		nik1/nik2 flg22	24.6395	24.631	24.648		nik1/nik2 flg22	35.4235	34.7578	36.5776	35.5863	0.0496712				nik1/nik2 flg22	20.9034	20.7966	20.85		nik1/nik2 flg22	24.6395	24.631	24.648		nik1/nik2 flg22	13.3255	14.2646	13.9094	13.8277	0.0496712
		bak1-4 H2O	19.1017	18.908	18.9238		bak1-4 H2O	22.8783	22.8231	22.9335		bak1-4 H2O	13.704	15.0855	16.1081	14.9659	0.093262				bak1-4 H2O	20.7523	20.6999	20.6474		bak1-4 H2O	22.8783	22.8231	22.9335		bak1-4 H2O	4.36483	4.35656	4.87727	4.5265	0.093262
		bak1-4 flg22	19.2314	19.2281	19.2298		bak1-4 flg22	22.7797	22.7364	22.7581		bak1-4 flg22	11.6994	11.3786	11.5379	11.5387	0.0442677				bak1-4 flg22	20.6905	20.7357	20.7131		bak1-4 flg22	22.7797	22.7364	22.7581		bak1-4 flg22	4.25528	4.00199	4.12669	4.12669	0.0442677
		fls2 H2O	18.6153	18.6204	18.5743		fls2 H2O	23.3422	23.3445	23.3469		fls2 H2O	26.481	26.4299	27.3331	26.748	0.0228229				fls2 H2O	20.1809	20.2024	20.1593		fls2 H2O	23.3422	23.3445	23.3469		fls2 H2O	8.94637	8.82798	9.11061	8.96091	0.0228229
		fls2 flg22	18.4397	18.4247	18.4398		fls2 flg22	23.3597	23.5072	23.2123		fls2 flg22	30.2742	33.883	27.3323	30.4965	0.101793				fls2 flg22	20.019	20.0107	19.9073		fls2 flg22	23.3597	23.5072	23.2123		fls2 flg22	10.1311	11.2858	9.88336	10.4159	0.101793
		T474D H2O	21.748	21.7704	21.7256		T474D H2O	23.0738	23.12	23.2009		T474D H2O	2.50668	2.54836	2.78026	2.61177	0.243227				T474D H2O	25.2995	25.1647	24.945		T474D H2O	23.0738	23.12	23.2009		T474D H2O	0.213792	0.242373	0.298503	0.249158	0.243227
		T474D flg22	19.5018	19.4949	19.4984		T474D flg22	21.6087	21.6745	21.3472		T474D flg22	4.30753	4.53044	3.60215	4.14671	0.199998				T474D flg22	23.6821	23.5371	23.6096		T474D flg22	21.6087	21.6745	21.3472		T474D flg22	0.237601	0.274983	0.208427	0.238801	0.199998
		nik1/bak1 H2O	18.7912	18.8041	18.7835		nik1/bak1 H2O	24.1337	24.253	24.0145		nik1/bak1 H2O	40.5751	43.6776	37.5572	40.6033	0.197652				nik1/bak1 H2O	21.1533	21.0919	21.2148		nik1/bak1 H2O	24.8019	24.8169	24.8318		nik1/bak1 H2O	12.541	13.2231	12.2699	12.6717	0.0555027
		nik1/bak1 flg22	19.8817	19.892	19.8714		nik1/bak1 flg22	24.8019	24.8169	24.8318		nik1/bak1 flg22	30.2783	30.3763	31.1345	30.5964	0.0555027				nik1/bak1 flg22	20.4311	20.8032	20.7014		nik1/bak1 flg22	24.1337	24.253	24.0145		nik1/bak1 flg22	13.0202	10.9261	9.93925	11.224	0.197652
																					Figure 6i
	Figure 6g	Raw Ct (∆Rn)									Figure 6h	Raw Ct (∆Rn)										Raw Ct (∆Rn)
				ACTIN	RPL4A	RPL13A	RPL28A	RPS13B	RPS25B					ACTIN	RPL4A	RPL13A	RPL28A	RPS13B	RPS25B					ACTIN	RPL4A	0.842909	RPL28A	RPS13B	RPS25B
		Col-0	Rep1	24	20	21.279	19.903	20.297	18.999			fls2	Rep1	21.92	20.03	19.94	19.09	19.25	18.13			bak1-4	Rep1	21.69	19.37		18.24	18.89	18.41
			Rep2	23.715	19.825	21.358	20	20.296	19				Rep2	21.93	20.03	19.44	19.03	19.21	18.18				Rep2	21.61	19.32		18.28	19.07	18.34
			Rep3	23.487	19.827	21	19.874	20.319	18.855				Rep3	21.9	20.14	19.61	19.08	19.16	18.16				Rep3	21.72	19.36	4.37407	18.53	18.94	18.32
		T474D/Col-0 L9	Rep1	24.701	24.9	23.926	25	25.087	24.904			T474D/fls2	Rep1	26.56	27.71	27.22	28.97	28.54	29.01			T474D/bak1-4 L2	Rep1	24.821	25.032		25.209	24.861	25.2
			Rep2	24.628	24.82	23.802	24.883	25.07	24.804				Rep2	26.55	27.58	27.25	28.76	28.4	29.06				Rep2	24.78	25.194		25.235	25	25.283
			Rep3	24.605	24.769	24	24.8	25.131	25				Rep3	26.75	27.79	27.07	29.08	28.61	28.98				Rep3	24.612	25.02	5.32928	25.174	24.874	25.296
		T474D/Col-0 L10	Rep1	23.342	23.891	22.716	22.516	23.494	23.793													T474D/bak1-4 L6	Rep1	23.953	24.319	24.73	24.771	24.327	24.836
			Rep2	23.581	23.954	22.767	22.586	23.491	23.601			Relative expression level											Rep2	24	24.193	24.741	24.724	24.18	24.796
			Rep3	23.269	23.674	22.735	22.572	23.592	23.563					RPL4A	RPL13A	RPL28A	RPS13B	RPS25B					Rep3	23.938	24.164	24.758	24.757	24.209	24.12
												fls2	Rep1	3.70635	3.94493	7.11074	6.36429	13.8326
		Relative expression level											Rep2	3.73213	5.61778	7.46426	6.58873	13.4543				Relative expression level
				RPL4A	RPL13A	RPL28A	RPS13B	RPS25B					Rep3	3.38698	4.89056	7.06162	6.6807	13.3614						RPL4A	RPL13A	RPL28A	RPS13B	RPS25B
		Col-0	Rep1	16	6.5933	17.1128	13.0231	32.0222					Ave.	3.60849	4.81776	7.21221	6.54457	13.5494				bak1-4	Rep1	4.99332	4.65893	10.9283	6.9644	9.71356
			Rep2	14.8254	5.12304	13.1319	10.696	26.2637					S.E.	0.217563	0.949171	0.248567	0.184178	0.282418					Rep2	4.89056	5.24157	10.0561	5.81589	9.64646
			Rep3	12.6407	5.60611	12.2355	8.988	24.7954				T474D/fls2	Rep1	0.450625	0.632878	0.188156	0.25349	0.183011					Rep3	5.1337	5.16941	9.12611	6.86852	10.5561
			Ave.	14.4887	5.77415	14.16	10.9024	27.6938					Rep2	0.48971	0.615572	0.216134	0.277392	0.175556					Ave.	5.00586	5.02331	10.0368	6.54961	9.97203
			S.E.	1.92912	0.848004	2.93772	2.29197	4.32236					Rep3	0.486327	0.80107	0.198884	0.275476	0.213159					S.E.	0.138116	0.359405	1.01985	0.721072	0.573601
		T474D/COL-0 L9	Rep1	0.871154	1.71119	0.812816	0.765248	0.868742					Ave.	0.475554	0.683173	0.201058	0.268786	0.190575				T474D/bak1-4 L2	Rep1	0.863938	1.21167	0.764188	0.972655	0.76897
			Rep2	0.875391	1.77276	0.837987	0.736113	0.885154					S.E.	0.0245049	0.115951	0.0159727	0.0150293	0.02253					Rep2	0.75054	1.3463	0.72951	0.858565	0.705638
			Rep3	0.892547	1.52098	0.873573	0.694478	0.760489															Rep3	0.753667	1.26576	0.677362	0.833931	0.622437
			Ave.	0.879697	1.66831	0.841459	0.731946	0.838128															Ave.	0.789382	1.27458	0.723687	0.888384	0.699015
			S.E.	0.0128184	0.148526	0.034544	0.0402493	0.0766494															S.E.	0.0730854	0.07666	0.0494557	0.0837521	0.0831611
		T474D/Col-0 L10	Rep1	0.683494	1.54328	1.77276	0.900002	0.731536														T474D/bak1-4 L6	Rep1	0.775931	0.583579	0.567228	0.77164	0.542239
			Rep2	0.772175	1.75808	1.99308	1.06437	0.986233															Rep2	0.874785	0.598324	0.605417	0.882703	0.575944
			Rep3	0.755236	1.44794	1.62113	0.799406	0.815637															Rep3	0.855002	0.566442	0.566835	0.828745	0.88148
			Ave.	0.736968	1.5831	1.79566	0.921259	0.844469															Ave.	0.835239	0.582782	0.579826	0.827696	0.666554
			S.E.	0.0532734	0.179762	0.211639	0.151355	0.146849															S.E.	0.0591891	0.0180558	0.0250789	0.062847	0.211485

## Sheet: Supplementary Figure 1
Supplementary Figure 1d	Supplementary Figure 1d
	Raw Ct(ΔRn)											Supplementary Figure 1e				Supplementary Figure 1f
			Col-0		nik1-1		NIK1_C5		NIK1_C8
		Relicate	NIK1	ACTIN	NIK1	ACTIN	NIK1	ACTIN	NIK1	ACTIN
		1	22.72	16.56	26.77	16.88	23.31	16.79	23.34	17.15
		2	22.77	16.59	26.62	16.99	23.19	16.58	23.4	17.19
		3	22.71	16.51	26.95	17.17	22.7	16.5	25.6	19.03
		4	22.81	16.47	26.27	17.13	22.67	16.42	25.86	19.13
	Relative expression level
		Relicate	Col-0	nik1-1	NIK1_C5	NIK1_C8
		1	0.0141309	0.00109489	0.0101316	0.0138882
		2	0.0136496	0.00121486	0.0110103	0.0133224
		3	0.0134151	0.00112178	0.0132304	0.0108964
		4	0.0125167	0.00179724	0.0135084	0.00909948
		Ave.	0.0134281	0.00130719	0.0119702	0.0118016
		S.E.	0.000586048	0.000286412	0.00143667	0.00192272
Supplementary Figure 1g, 1h	Supplementary Figure 1g					ACTIN	NIK1	NIK2
		Raw Ct(ΔRn)		Col-0	Rep 1	22.11	21.52	21.11
					Rep 2	22.12	21.63	21.01
				nik1-1	Rep 1	19.8708	25.4102	19.04
					Rep 2	19.9349	25.6199	18.55
				nik2-1	Rep 1	19.6369	19.81	21.54
					Rep 2	19.2079	19.85	21.99
				nik1-1/nik2-1	Rep 1	19.4897	22.9765	21.62
					Rep 2	19.4345	22.49	22.41
		NIK1 expression level							NIK2 expression level
				Col-0	nik1-1	nik2-1	nik1-1/nik2-1
			Rep 1	1.50525	0.0215018	0.886924	0.0892028				Col-0	nik1-1	nik2-1	nik1-1/nik2-1
			Rep 2	1.40444	0.0194376	0.640783	0.120283			Rep 1	2	1.77867	0.267365	0.228416
			Ave.	1.45485	0.0204697	0.763854	0.104743			Rep 2	2.15846	2.61152	0.145381	0.127141
			S.E.	0.0504009	0.00103213	0.12307	0.0155399			Ave.	2.07923	2.1951	0.206373	0.177778
										S.E.	0.0792282	0.416422	0.0609921	0.0506373

## Sheet: Supplementary Figure 2
Supplementary Figure 2b
		Raw Ct(ΔRn)
				Col-0		nik1-1		nik2-1		nik3-1
			Relicate	PR1	UBQ10	PR1	UBQ10	PR1	UBQ10	PR1	UBQ10
			1	22.8545	10.3503	20.9266	13.0969	25.2223	11.068	30.0168	12.7242
			2	22.9043	10.3599	21.0473	13.3194	24.7048	10.6286	28.8525	14.4998
			3	20.1867	12.5138	19.1611	14.5762	25.6214	12.5958	22.5249	12.9703
			4	20.3137	12.539	18.8817	14.5475	25.6204	12.9051	22.5744	12.5961
		PR1 expression level
			Relicate	Col-0	nik1-1	nik2-1	nik3-1
			1	1	25.5359	0.318623	0.00141712
			2	1	28.1776	0.345856	0.0101334
			3	1	8.50328	0.024472	0.0319119
			4	1	10.8568	0.032564	0.0199974
			Ave.	1	18.2684	0.180379	0.0158649
			S.D.	0	8.67897	0.152193	0.0113597
Supplementary Figure 2c
			Relicate	Col-0	nik1-1	nik2-1	nik3-1
			1	4.16667	9.99605	4.27632	5.49782
			2	8.97312	13.0664	6.22768	13.7903
			3	4.89899	16	19.6429	5.76796
			4	4.67788	12.614	6.52453	5.25536
			5	6.97319	19.0766	7.29825	13.7903
			6	7.12676	17.3821	10.7661	5.76796
			7	3.17702	24.8605	3.58658	5.25536
			8	3.36636	11.6521	5.19415	2.06089
			9	5.4521		8.59811	5.11605
			Ave.	5.42357	15.581	8.01273	6.92245
			S.D.	1.8133	4.52081	4.60183	3.82226

## Sheet: Supplementary Figure 3
Supplementary Figure 3b
	Bacterial growth(Log10)
			Rep 1	Rep 2	Rep 3	Ave.	S.D.
	0 dpi	Col-0	3	3.07918	2.95424	3.01114	0.0632101
		nik1-1	3.11394	2.90309	3.17609	3.06437	0.143092
		NIK1_C5	3.04139	3.14613	3.11394	3.10049	0.0536485
		NIK1_C8	2.8451	2.90309	2.95424	2.90081	0.0546079
			Rep 1	Rep 2	Rep 3	Ave.	S.D.
	3 dpi	Col-0	6.92942	6.90309	6.69897	6.84383	0.126138
		nik1-1	6.04139	5.95424	5.8451	5.94691	0.0983525
		NIK1_C5	6.59106	6.90849	6.6721	6.72388	0.164925
		NIK1_C8	6.95424	6.57978	6.77815	6.77073	0.18734
Supplementary Figure 3c
	ROS production (RLU)
	Col-0		nik1-1		NIK1-C5		NIK1_C8
	Ave.	S.E.	Ave.	S.E.	Ave.	S.E.	Ave.	S.E.
	192.803	15.3865	246.803	11.0839	172.002	8.81077	160.401	6.4944
	722.628	35.9014	1140.87	56.9975	585.819	32.6778	552.815	20.2881
	1256.28	48.7305	2145.63	92.1127	1096.86	37.1535	1086.46	50.3358
	1525.91	55.2265	2500.3	85.9597	1712.54	55.2321	1780.36	78.9893
	1782.96	71.8419	2658.53	79.0885	1895.97	58.9435	1974.99	78.9624
	1984.2	79.6474	2852.37	72.7753	2015.59	64.3916	2067.81	76.2488
	1995.79	60.2173	2981.81	76.1416	2185.43	80.1059	2271.24	74.9278
	2104.6	50.4823	3101.84	76.8854	2200.83	76.4461	2265.25	79.937
	2009.19	59.9585	3147.25	74.6458	2190.43	74.383	2235.03	74.4663
	1947.97	54.962	3007.21	70.2474	2101.61	75.8638	2084.01	69.9409
	1813.55	48.2124	2905.18	64.0238	1936.18	73.0607	1914.77	67.6243
	1703.53	47.135	2592.71	62.7856	1711.14	66.7029	1743.54	56.1638
	1550.11	47.3425	2377.86	63.3521	1616.93	66.3341	1549.71	52.1618
	1378.49	49.3314	2289.84	63.7447	1355.89	54.3933	1274.08	42.8208
	1160.26	38.3735	1845.56	51.9192	1168.27	52.8849	1081.06	44.0105
	955.842	31.2469	1587.12	48.369	938.446	48.4457	898.44	36.5985
	844.434	31.3355	1382.49	49.3072	770.833	41.4795	706.024	27.5971
	672.822	26.2893	1125.26	40.2996	491.613	25.5664	429.809	17.5514
	556.215	22.5244	959.845	36.7245	413.809	22.9471	345.806	14.5482
Supplementary Figure 3d
Supplementary Figure 3e
	WB Signal intensity
			Rep 1		Rep 2		Rep 3
		lane	RBC	MPKs	RBC	MPKs	RBC	MPKs
		1	21157.6	695.28	6562.76	361.991	18453.1	378.192
		2	22920.5	16172.1	9424.92	12765.4	18414.8	14708.1
		3	22756.9	15088	11182.3	11282.1	19145.6	5534.27
		4	20339.5	2610.86	10279.4	778.991	17224	238.607
		5	20487.7	21939.1	11128.5	23818.8	16078.2	18803.5
		6	19468.3	16220.3	11822.9	19672.7	18842.5	9565.64
		7	26212.1	958.477	11640.1	305.849	23170.4	419.506
		8	24818.2	16130.5	11103.6	17666.4	23509	13675.8
		9	25157.2	10247.5	12256.4	9770.84	23085.2	10826.4
		10	25653.8	759.163	9714.19	380.536	23757.9	2235.42
		11	24319.4	19257.3	9006.63	13431.9	22850.8	15270.5
		12	24366.9	16005.1	9817.46	13161	21521.2	8013.1
	Relative ratio
			lane	Rep 1	Rep 2	Rep 3	Mean	S.D.
		Col-0	0 min	0.032862	0.0551583	0.0204948	0.0361717	0.0175672
			15 min	0.705573	1.35443	0.798711	0.952905	0.350836
			30 min	0.663006	1.00892	0.289062	0.653664	0.360021
		nik1-1	0 min	0.128364	0.0757821	0.0138532	0.0726664	0.0573189
			15 min	1.07084	2.14034	1.1695	1.46023	0.591057
			30 min	0.833165	1.66395	0.507663	1.00159	0.596261
		NIK1_C5	0 min	0.0365662	0.0262755	0.0181052	0.0269823	0.00925076
			15 min	0.649946	1.59105	0.581725	0.940907	0.564074
			30 min	0.407337	0.797201	0.468977	0.557839	0.209573
		NIK1_C8	0 min	0.0295926	0.0391732	0.0940916	0.0542858	0.0348041
			15 min	0.791849	1.49134	0.668269	0.983818	0.443846
			30 min	0.656836	1.34057	0.372335	0.789913	0.497645
Supplementary Figure 3f
		Bacterial growth(Log10)
				Rep 1	Rep 2	Rep 3	Ave.	S.D.
		3 dpi	Col-0	7.03714	6.74317	7.273	7.01777	0.265444
			nik1-1	6.33099	5.95078	6.20605	6.16261	0.193793
			nik1-2	6.09691	6.85387	6.64975	6.53351	0.39164
Supplementary Figure 3g
			Col-0		nik1-1		nik1-2
			Ave.	S.E.	Ave.	S.E.	Ave.	S.E.
			206.828	25.6533	558.069	111.889	624.621	73.2583
			627.069	65.2385	1606.69	231.445	1456.07	133.452
			1066.21	92.2473	2289.41	241.898	2105.69	171.365
			1318.14	101.608	2609.66	241.325	2454.83	198.393
			1490	100.968	2658.55	230.022	2599.66	206.498
			1554.07	97.8688	2547.14	215.354	2607.59	201.236
			1532.86	90.2672	2325.24	194.497	2566	205.638
			1463.1	85.2537	2056.97	182.204	2456.52	200.934
			1358.9	80.3628	1745.59	167.113	2261.38	188.288
			1231.62	79.8219	1449.48	149.038	2060.07	178.511
			1095.76	77.5401	1160.79	129.753	1800.59	159.47
			952.69	74.0388	922.621	109.892	1561.31	143.766
			787.207	69.4689	679.897	88.1551	1280.38	121.491
			652.448	62.7438	519.069	73.594	1077.55	109.723
			513.241	53.3561	387.69	58.2335	867.966	94.5352
			400.345	44.3256	290.138	43.6423	701.724	83.4577
			290.724	32.1514	220.759	35.3035	574.103	71.3733
			213.241	25.9587	169.276	27.5474	473.966	62.8801
Supplementary Figure 3h

## Sheet: Supplementary Figure 4
Supplementary Figure 4a											Supplementary Figure 4b
		0 hpi				48 hpi
		Col-0	nik1-1	nik2-1	nik3-1	Col-0	nik1-1	nik2-1	nik3-1
	Rep 1	3.19634	28.9705	11.6521	78.6404	2.78652	10.6996	2.76325	9.90136
	Rep 2	3.73088	5.22762	8.47917	69.531	2.48812	9.48372	2.9127	6.55305
	Rep 3	1.68412	9.40132	9.39809	97.0588	3.58658	8.59811	2.06089	7.10985
	Ave.	2.87044	14.5331	9.84313	81.7434	2.95374	9.59381	2.57895	7.85475
	S.D.	0.866779	10.35	1.33303	11.4504	0.463771	0.861457	0.371367	1.46491
Supplementary Figure 4c
	SA Peak Area
	Replicate	Col-0	sid2-5	nik1-1/sid2-5
	1	447	299	355
	2	564	242	378
	3	505	278	332
	Relative abundance
	Replicate	Col-0	sid2-5	nik1-1/sid2-5
	1	0.884565	0.591689	0.702507
	2	1.11609	0.478892	0.748021
	3	0.99934	0.550132	0.656992
	Ave.	1	0.540237	0.702507
	S.E.	0.094523	0.0465776	0.0371624
Supplementary Figure 4d
	ROS production
		Col-0		nik1-1		nik1-1/sid2-5
		Ave.	S.E.	Ave.	S.E.	Ave.	S.E.
	Run 1	283.204	3.85204	343.806	13.3917	211.003	14.0099
	Run 2	707.424	23.375	1796.16	70.3164	1418.12	94.4702
	Run 3	1443.9	44.7228	2487.11	110.98	2324.69	126.31
	Run 4	1646.93	49.8478	2706.77	115.502	2439.91	121.646
	Run 5	1812.35	63.4398	2735.78	120.497	2560.93	112.423
	Run 6	1895.57	64.3038	2835.61	126.963	2680.97	124.579
	Run 7	1936.98	72.5955	2923.44	130.981	2601.73	103.6
	Run 8	1983.99	80.5957	2915.22	120.614	2494.3	97.1205
	Run 9	1950.39	87.6887	2717.17	116.597	2359.87	91.5263
	Run 10	1774.36	83.2659	2498.52	109.567	2069.81	82.2776
	Run 11	1594.93	76.2715	2282.86	101.209	1849.57	70.7016
	Run 12	1457.91	75.8043	1969.6	88.7928	1552.52	61.5613
	Run 13	1274.29	68.4107	1653.54	78.303	1289.88	56.2589
	Run 14	1042.06	61.402	1379.3	64.5134	1067.26	51.0603
	Run 15	878.644	55.5817	1095.46	52.7438	907.444	49.1313
	Run 16	707.43	47.6859	891.843	45.571	696.025	34.9543
	Run 17	567.02	39.7525	714.227	37.6174	547.017	30.0334
	Run 18	469.613	31.0146	579.818	31.0105	416.209	22.1717
	Run 19	347.007	23.2164	460.211	24.6604	346.007	19.6464
Supplementary Figure 4e
Supplementary Figure 4f
Supplementary Figure 4g
Supplementary Figure 4h
Supplementary Figure 4i

[truncated: 4 more sheets: Supplementary Figure 5, Supplementary Figure 8, Supplementary Figure 9, Sheet1]
